# Supplementary material for: Clinical decision making in cancer care: a review of current and future roles of patient age
Source: BMC Cancer. 2018 May 9;18:546. doi: 10.1186/s12885-018-4456-9 (PMC5944161; doi:10.1186/s12885-018-4456-9)
Supplement: Supplementary file 1 — Appendix Details on identified references. Full references, year of publication, country of publication, type of article, subject of article and type of cancer investigated. (XLSX 45 kb) [file 12885_2018_4456_MOESM1_ESM.xlsx]

## Sheet: Sheet 1
Ref	Year	Country	Type	Subject	Sec. Subject	Cancer type
Aas, E. (2009). "Pecuniary compensation increases participation in screening for colorectal cancer." Health Econ 18(3): 337-354.	2009	Norway	Model	Screening		NA
Adkisson, C. D., et al. (2011). "Patient age and preoperative breast MRI in women with breast cancer: biopsy and surgical implications." Ann Surg Oncol 18(6): 1678-1683.	2011	USA	Retrospective	Treatment		Breast cancer
Akechi, T., et al. (2012). "Good death in elderly adults with cancer in Japan based on perspectives of the general population." J Am Geriatr Soc 60(2): 271-276.	2012	Japan	Survey, Cross-sectional	End of life		NA
Alamanou, G. D., et al. (2016). "Information needs of cancer patients: Validation of the Greek Cassileth's Information Styles Questionnaire." Eur J Oncol Nurs 20: 49-57.	2016	Greece	Cross-sectional	Information		NA
Albert, R. H. and M. M. Clark (2008). "Cancer screening in the older patient." Am Fam Physician 78(12): 1369-1374.	2008	USA	Overview	Screening		NA
Albornoz, C. R., et al. (2012). "The influence of sociodemographic factors and hospital characteristics on the method of breast reconstruction, including microsurgery: a U.S. population-based study." Plast Reconstr Surg 129(5): 1071-1079.	2012	USA	Cross-sectional	Treatment		Breast cancer
Al-Refaie, W. B., et al. (2010). "Major cancer surgery in the elderly: results from the American College of Surgeons National Surgical Quality Improvement Program." Ann Surg 251(2): 311-318.	2010	USA	Retrospective	Treatment		NA
Alvarez, R., et al. (2014). "What determines therapeutic choices for elderly patients with DLBCL? Clinical findings of a multicenter study in Portugal." Clin Lymphoma Myeloma Leuk 14(5): 370-379.	2014	Portugal	Retrospective	Treatment		Lymphoma
Amalraj, S., et al. (2009). "Health literacy, communication, and treatment decision-making in older cancer patients." Oncology (Williston Park) 23(4): 369-375.	2009	USA	Overview	Communication		NA
Ankem, K. (2006). "Factors influencing information needs among cancer patients: A meta-analysis." Library & information science research 28(1): 7-23.	2006	Singapore	Review	Information		NA
Ankerst, D. P. and I. M. Thompson (2006). "Merging digital rectal exam, family history, age and prostate-specific antigen to create a decision-making tool." Arch Ital Urol Androl 78(4): 143-146.	2006			Risk		Prostate cancer
Ankerst, D. P., et al. (2014). "Evaluating the Prostate Cancer Prevention Trial High Grade Prostate Cancer Risk Calculator in 10 international biopsy cohorts: results from the Prostate Biopsy Collaborative Group." World J Urol 32(1): 185-191.	2014			Risk		Prostate cancer
Arnaud, S., et al. (2003). "[Advanced rectal cancer: attitudes of French surgeons]." Ann Chir 128(5): 293-300; discussion 301-292.	2003	France	Survey, vignette	Treatment		Rectal cancer
Audisio, R. A. (2011). "Breast cancer in the elderly: different treatment modalities." Eur J Cancer 47 Suppl 3: S286-289.	2011	UK	Overview	Treatment		Breast cancer
Austin, D. and E. M. Russell (2003). "Is there ageism in oncology?" Scott Med J 48(1): 17-20.	2003	Scottland	Retrospective	Treatment		Colorectal cancer
Awada, A. and G. de Castro, Jr. (2006). "Management of advanced head and neck squamous cell carcinoma in elderly patients." Curr Opin Oncol 18(3): 225-227.	2006		Overview	Treatment		Head and neck SCC
Azim, H. A., Jr., et al. (2012). "Elucidating prognosis and biology of breast cancer arising in young women using gene expression profiling." Clin Cancer Res 18(5): 1341-1351.	2012			Biology		Breast cancer
Baade, P. D., et al. (2005). "Communicating prostate cancer risk: what should we be telling our patients?" Med J Aust 182(9): 472-475.	2005	Australia	Overview	Risk/insidence		Prostate cancer
Bailey, C., et al. (2003). "Treatment decisions in older patients with colorectal cancer: the role of age and multidimensional function." Eur J Cancer Care (Engl) 12(3): 257-262.	2003		Survey	Treatment		Colorectal cancer
Balducci, L. (2000). "Evidence-based management of cancer in the elderly." Cancer Control 7(4): 368-376.	2000		Overview	Biology	Treatment	NA
Balduzzi, A., et al. (2007). "Adjuvant treatment for young women with early breast cancer." Minerva Ginecol 59(5): 513-527.	2007		Overview	Treatment	Biology	Breast cancer
Banerjee, M., et al. (2016). "Implications of age and conditional survival estimates for patients with melanoma." Melanoma Res 26(1): 77-82.	2016	US	Retrospective	Survival		Melanoma
Banks, J., et al. (2014). "Preferences for cancer investigation: a vignette-based study of primary-care attendees." Lancet Oncol 15(2): 232-240.	2014	UK	Survey, vignette	Diagnosis	Access	NA
Barratt, A., et al. (2005). "Model of outcomes of screening mammography: information to support informed choices." BMJ 330(7497): 936.	2005	Australia	Model	Screening		Breast cancer
Benbassat, J., et al. (1993). "Inaccuracies in estimates of life expectancies of patients with bronchial cancer in clinical decision making." Med Decis Making 13(3): 237-244.	1993	USA	Model	Benefit	Life expectancy	Lung cancer
Berger, D. H. and J. J. Roslyn (1997). "Cancer surgery in the elderly." Clin Geriatr Med 13(1): 119-141	1997		Overview	Physiology
Bhat, S., et al. (2017). "Evolving Trends and Influencing Factors in Mastectomy Decisions." Am Surg 83(3): 233-238.	2016	US	Retrospective	Treatment		Breast cancer
Biesecker, B. B., et al. (2000). "Psychosocial factors predicting BRCA1/BRCA2 testing decisions in members of hereditary breast and ovarian cancer families." Am J Med Genet 93(4): 257-263.	2000			Genetic testing	Access	Breast cancer
Bleicher, R. J., et al. (2008). "The influence of age on the breast surgery decision-making process." Ann Surg Oncol 15(3): 854-862.	2008	USA	Survey	Knowledge	Treatment	Breast cancer
Bonotto, M., et al. (2017). "Chemotherapy versus endocrine therapy as first-line treatment in patients with luminal-like HER2-negative metastatic breast cancer: A propensity score analysis." Breast 31: 114-120.	2016	US	Retrospective	Treatment		Breast cancer
Brandes, A. A. and S. Monfardini (2003). "The treatment of elderly patients with high-grade gliomas." Semin Oncol 30(6 Suppl 19): 58-62.	2003		Overview	Treatment	Prognosis	Glioma
Breccia, M., et al. (2014). "Age influences initial dose and compliance to imatinib in chronic myeloid leukemia elderly patients but concomitant comorbidities appear to influence overall and event-free survival." Leuk Res 38(10): 1173-1176.	2014	Italy	Retrospective	Treatment	Risk	Leukemia
Brennan, M. E. and A. J. Spillane (2013). "Uptake and predictors of post-mastectomy reconstruction in women with breast malignancy--systematic review." Eur J Surg Oncol 39(6): 527-541.	2013		Overview	Treatment		Breast cancer
Burack, R. C., et al. (2000). "Mammography use among women as a function of age and patient involvement in decision-making." J Am Geriatr Soc 48(7): 817-821.	2000	USA	Survey	Participation	Decision making	Breast cancer
Bynum, J. P., et al. (2005). "The influence of health status, age, and race on screening mammography in elderly women." Arch Intern Med 165(18): 2083-2088.	2005		Retrospective	Screening	Mammography	Breast cancer
Cancer Registry of Norway (2016). Cancer in Norway 2015 - Cancer incidence, mortality, survival and prevalence in Norway. Oslo.	2016		Report	Survival		NA
Carter, H. B., et al. (2013). "Early detection of prostate cancer: AUA Guideline." J Urol 190(2): 419-426.	2013	USA	Overview	Guideline		Prostate cancer
Caster, J. M., et al. (2015). "Risk of Pathologic Upgrading or Locally Advanced Disease in Early Prostate Cancer Patients Based on Biopsy Gleason Score and PSA: A Population-Based Study of Modern Patients." Int J Radiat Oncol Biol Phys 92(2): 244-251.	2015	USA	Retrospective	Screening		Prostate cancer
Chagpar, A. B., et al. (2006). "Factors associated with surgical options for breast carcinoma." Cancer 106(7): 1462-1466.	2006		Prospective	Treatment		Breast cancer
Champion, V. (1994). "Relationship of age to mammography compliance." Cancer 74(1 Suppl): 329-335.	1994	USA	Survey	Access	Decision making	Breast cancer
Chang, A. C. and J. S. Lee (2009). "Resection for esophageal cancer in the elderly." Thorac Surg Clin 19(3): 333-343.	2009		Overview	Treatment	Side-effects	Esophageal cancer
Chen, R. C., et al. (2012). "Impact of age and comorbidity on treatment and outcomes in elderly cancer patients." Semin Radiat Oncol 22(4): 265-271.	2012	USA	Overview	Treatment		NA
Cheng, S. Y., et al. (2008). "Good death study of elderly patients with terminal cancer in Taiwan." Palliat Med 22(5): 626-632.	2008	Taiwan	Survey	End of life	Decision making	NA
Chiu, B. C., et al. (2005). "Predictors of prostate cancer screening among health fair participants." Public Health 119(8): 686-693.	2005	USA	Cross-sectional	Screening		Prostate cancer
Cinamon, U., et al. (2006). "Age as a prognostic factor for head and neck squamous cell carcinoma: should older patients be treated differently?" J Otolaryngol 35(1): 8-12.	2006		Retrospective	Treatment	Prognosis	Head and neck SCC
Clayton, M. F., et al. (2006). "Testing a model of symptoms, communication, uncertainty, and well-being, in older breast cancer survivors." Res Nurs Health 29(1): 18-39.	2006		Retrospective	Well-being	Post-treatment	NA
Coleman, E. A., et al. (2004). "An overview of cancer in the older adult." Medsurg Nurs 13(2): 75-80, 109; quiz 181.	2004		Overview	Insidence	Biology	NA
Courtney-Brooks, M., et al. (2012). "Frailty: an outcome predictor for elderly gynecologic oncology patients." Gynecol Oncol 126(1): 20-24.	2012		Prospective	Frailty		Gynecologic cancers
Cox, A., et al. (2006). "Information needs and experiences: an audit of UK cancer patients." Eur J Oncol Nurs 10(4): 263-272.	2006	UK	Survey	Participation	Decision making	NA
Craighead, P. S. and A. Chan (2012). "Defining treatment for brain metastases patients: nihilism versus optimism." Support Care Cancer 20(2): 279-285.	2012	Canada	Prospective	Survival		Brain metastasis
Curigliano, G., et al. (2004). "Adjuvant therapy for very young women with breast cancer: response according to biologic and endocrine features." Clin Breast Cancer 5(2): 125-130.	2004		Overview	Biology	Effect	Breast cancer
Cyran, E. M., et al. (2001). "Physician sex and other factors associated with type of breast cancer surgery in older women." Arch Surg 136(2): 185-191.	2001	USA	Survey	Treatment		Breast cancer
Damhuis, R. A. and J. H. Blom (1995). "The influence of age on treatment choice and survival in 735 patients with renal carcinoma." Br J Urol 75(2): 143-147.	1995	Holland	Retrospective	Treatment	Survival	Renal cancer
Damm, K., et al. (2014). "Preferences of colorectal cancer patients for treatment and decision-making: a systematic literature review." Eur J Cancer Care (Engl) 23(6): 762-772.	2014		Overview	Participation	Decision making	NA
Daskivich, T. J., et al. (2015). "An Age Adjusted Comorbidity Index to Predict Long-Term, Other Cause Mortality in Men with Prostate Cancer." J Urol 194(1): 73-78.	2015	USA	Retrospective	Mortality	Comorbidity	Prostate cancer
Davison, B. J. and E. Breckon (2012). "Factors influencing treatment decision making and information preferences of prostate cancer patients on active surveillance." Patient Educ Couns 87(3): 369-374.	2012		Cross-sectional	Participation	Decision making	Prostate cancer
de Rijke, J. M., et al. (2004). "Influence of age, comorbidity and performance status on the choice of treatment for patients with non-small cell lung cancer; results of a population-based study." Lung Cancer 46(2): 233-245.	2004	Holland	Retrospective	Treatment		Lung cancer
Decoster, L., et al. (2013). "The influence of clinical assessment (including age) and geriatric assessment on treatment decisions in older patients with cancer." J Geriatr Oncol 4(3): 235-241.	2013		Retrospective	Treatment		NA
DeFrank, J. T., et al. (2013). "Who gets genomic testing for breast cancer recurrence risk?" Public Health Genomics 16(5): 215-222.	2013		Interview	Genetic testing		Breast cancer
Delva, F., et al. (2011). "Factors influencing general practitioners in the referral of elderly cancer patients." BMC Cancer 11: 5.	2011	France	Cross-sectional	Access		NA
Derks, W., et al. (2005). "Elderly patients with head and neck cancer: the influence of comorbidity on choice of therapy, complication rate, and survival." Curr Opin Otolaryngol Head Neck Surg 13(2): 92-96.	2005		Overview	Treatment	Survival	Head and neck SCC
Deschler, B., et al. (2006). "Treatment decision-making for older patients with high-risk myelodysplastic syndrome or acute myeloid leukemia: problems and approaches." Haematologica 91(11): 1513-1522.	2006		Overview	Treatment		Leukemia
Diaz-Montes, T. P., et al. (2013). "Importance and timing of end-of-life care discussions among gynecologic oncology patients." Am J Hosp Palliat Care 30(1): 59-67.	2013		Survey	End of life		NA
Diefenbach, M., et al. (2008). "Longitudinal associations among quality of life and its predictors in patients treated for prostate cancer: the moderating role of age." Psychol Health Med 13(2): 146-161.	2008		Prospective	QoL		Prostate cancer
Distante, V., et al. (2007). "[Recommendations of a national Italian consensus conference on the opportunity of extending screening service by mammography to 40-49 and 70-74 years of age women]." Epidemiol Prev 31(1): 15-22.	2007	Italy	Cosensus	Screening		Breast cancer
Dragun, A. E., et al. (2012). "Increasing mastectomy rates among all age groups for early stage breast cancer: a 10-year study of surgical choice." Breast J 18(4): 318-325.	2012	USA	Retrospective	Treatment		Breast cancer
Drazer, M. W., et al. (2014). "National trends in prostate cancer screening among older American men with limited 9-year life expectancies: evidence of an increased need for shared decision making." Cancer 120(10): 1491-1498.	2014	USA	Retrospective	Screening		Prostate cancer
Drukker, C. A., et al. (2014). "[Gene expression classifiers in the prognosis of breast cancer]." Ned Tijdschr Geneeskd 158: A7001.	2014		Prospective	Genetic testing		Breast cancer
Dutenhefner, S. E., et al. (2013). "BRAF: a tool in the decision to perform elective neck dissection?" Thyroid 23(12): 1541-1546.	2013		Prospective	Staging	Severity	Thyroid cancer
Earle, C. C., et al. (2009). "Effect of lymph node retrieval rates on the utilization of adjuvant chemotherapy in stage II colon cancer." J Surg Oncol 100(7): 525-528.	2009		Retrospective	Treatment		Colorectal cancer
El Turabi, A., et al. (2013). "Variation in reported experience of involvement in cancer treatment decision making: evidence from the National Cancer Patient Experience Survey." Br J Cancer 109(3): 780-787.	2013	UK	Survey	Participation	Decision making	NA
Elwood, J. M. (1997). "Breast cancer screening in younger women: evidence and decision making." J Eval Clin Pract 3(3): 179-186.	1997	USA	Overview	Screening		Breast cancer
Elwyn, T. S., et al. (1998). "Cancer disclosure in Japan: historical comparisons, current practices." Soc Sci Med 46(9): 1151-1163.	1998	Japan	Survey	Disclosure		NA
Engelhardt, Ellen G., et al. "Predicting and communicating the risk of recurrence and death in women with early-stage breast cancer: a systematic review of risk prediction models." Journal of Clinical Oncology 32.3 (2013): 238-250.	2013		Review	Prediction		Breast cancer
Erbas, B., et al. (2004). "Incidence of invasive breast cancer and ductal carcinoma in situ in a screening program by age: should older women continue screening?" Cancer Epidemiol Biomarkers Prev 13(10): 1569-1573.	2004		Retrospective	Biology	Prognostics	Breast cancer
Ernst, J., et al. (2011). "[Patient participation in medical decision making among breast cancer patients--a comparison of breast centre care units and non-centre hospitals]." Psychother Psychosom Med Psychol 61(8): 377-382.	2011		Retrospective	Participation	Decision making	Breast cancer
Escarela, G., et al. (2014). "Temporal trend, clinicopathologic and sociodemographic characterization of age at diagnosis of breast cancer among US women diagnosed from 1990 to 2009." Springerplus 3: 626.	2014	USA	Retrospective	Insidence		Breast cancer
Eton, D. T., et al. (2001). "Early quality of life in patients with localized prostate carcinoma: an examination of treatment-related, demographic, and psychosocial factors." Cancer 92(6): 1451-1459.	2001	USA	Survey	QoL		Prostate cancer
Extermann, M., et al. (2000). "What threshold for adjuvant therapy in older breast cancer patients?" J Clin Oncol 18(8): 1709-1717.	2000		Model	Treatment	Comorbidity	Breast cancer
Faiz, O., et al. (2011). "Elective colonic surgery for cancer in the elderly: an investigation into postoperative mortality in English NHS hospitals between 1996 and 2007." Colorectal Dis 13(7): 779-785.	2011	UK	Retrospective	Mortality	Post-operative	Colorectal cancer
Fallbjork, U., et al. (2010). "Differences between women who have and have not undergone breast reconstruction after mastectomy due to breast cancer." Acta Oncol 49(2): 174-179.	2010	Sweden	Survey	Treatment		Breast cancer
Feldman, M., et al. (2002). "The use of a prognostic table to aid decision making on adjuvant therapy for women with early breast cancer." Eur J Surg Oncol 28(6): 615-619.	2002	UK	Prospective	Treatment		Breast cancer
Finlayson, E., et al. (2007). "Outcomes in octogenarians undergoing high-risk cancer operation: a national study." J Am Coll Surg 205(6): 729-734.	2007	USA	Retrospective	Treatment	Operative	NA
Fisher, C. S., et al. (2012). "Fear of recurrence and perceived survival benefit are primary motivators for choosing mastectomy over breast-conservation therapy regardless of age." Ann Surg Oncol 19(10): 3246-3250.	2012		Survey	Treatment	Decision making	Breast cancer
Fredholm, H., et al. (2009). "Breast cancer in young women: poor survival despite intensive treatment." PLoS One 4(11): e7695.	2009	Sweden		Survival		Breast cancer
Frew, E. J., et al. (2005). "Eliciting relative preferences for two methods of colorectal cancer screening." Eur J Cancer Care (Engl) 14(2): 124-131.	2005	UK	Interview	Screening		Colorectal cancer
Freyer, G., et al. (2006). "Dealing with metastatic breast cancer in elderly women: results from a French study on a large cohort carried out by the 'Observatory on Elderly Patients'." Ann Oncol 17(2): 211-216.	2006	France	Prospective	Treatment	Staging	Breast cancer
Friebel, T. M., et al. (2007). "Bilateral prophylactic oophorectomy and bilateral prophylactic mastectomy in a prospective cohort of unaffected BRCA1 and BRCA2 mutation carriers." Clin Breast Cancer 7(11): 875-882.	2007		Prospective	Treatment	Genetic testing	Breast cancer
Fu, A. Z., et al. (2014). "Utilization of bevacizumab in US elderly patients with colorectal cancer receiving chemotherapy." J Oncol Pharm Pract 20(5): 332-340.	2014	USA	Retrospective	Treatment		Colorectal cancer
Gallego, R., et al. (2006). "Chemotherapy for elderly patients with advanced colorectal carcinoma." Expert Rev Anticancer Ther 6(5): 795-800.	2006		Overview	Treatment		Colorectal cancer
Gao, X., et al. (2003). "Risk of second primary cancer in the contralateral breast in women treated for early-stage breast cancer: a population-based study." Int J Radiat Oncol Biol Phys 56(4): 1038-1045.	2003	USA	Retrospective	Risk		Breast cancer
Gaston, C. M. and G. Mitchell (2005). "Information giving and decision-making in patients with advanced cancer: a systematic review." Soc Sci Med 61(10): 2252-2264.	2005		Overview	Participation	Decision making	NA
Gencer, D., et al. (2011). "Cancer patients and the Internet: a survey of the 'Quality of Life' Working Groups of the Arbeitsgemeinschaft fur Internistische Onkologie and the Nord-Ostdeutsche Gesellschaft fur Gynakologische Onkologie." Onkologie 34(8-9): 435-440.	2011	Germany	Survey	Trial	QoL	NA
Ghanouni, A., et al. (2017). "A cross-sectional survey assessing factors associated with reading cancer screening information: previous screening behaviour, demographics and decision-making style." BMC Public Health 17(1): 327.	2017	UK	Cross-sectional	Information		NA
Goldhirsch, A., et al. (2001). "Adjuvant therapy for very young women with breast cancer: need for tailored treatments." J Natl Cancer Inst Monogr(30): 44-51.	2001	USA	Overview	Severity		Breast cancer
Gontero, P., et al. (2015). "Prognostic factors and risk groups in T1G3 non-muscle-invasive bladder cancer patients initially treated with Bacillus Calmette-Guerin: results of a retrospective multicenter study of 2451 patients." Eur Urol 67(1): 74-82.	2015		Retrospective	Survival	Prognostics	Bladder cancer
Gore, E., et al. (2012). "Evaluation and management of elderly patients with lung cancer." Semin Radiat Oncol 22(4): 304-310.	2012		Overview	Treatment	Management	Lung cancer
Gosain, R., et al. (2016). "Age-related Disparity: Breast Cancer in the Elderly." Curr Oncol Rep 18(11): 69.	2016	US	Review	Treatment		Breast cancer
Gotay, C. C. (1999). "Use of complementary and alternative medicine in Hawaii cancer patients." Hawaii Med J 58(3): 49-51, 54-45.	1999	USA	?	Alternative medicine	Treatment	NA
Grant, C. A., et al. (2007). "APACHE II scoring for the prediction of immediate surgical complications in head and neck cancer patients." Plast Reconstr Surg 119(6): 1751-1758.	2007		Retrospective	Prediction		Head and neck SCC
Greenberg, E. R., et al. (1988). "Social and economic factors in the choice of lung cancer treatment. A population-based study in two rural states." N Engl J Med 318(10): 612-617.	1988	USA	Retrospective	Treatment		Lung cancer
Grenman, R., et al. (2010). "Treatment of head and neck cancer in the elderly: European Consensus (panel 6) at the EUFOS Congress in Vienna 2007." Eur Arch Otorhinolaryngol 267(10): 1619-1621.	2010		Cosensus	Treatment		Head and neck SCC
Grimmer, L., et al. (2015). "Variation in Contralateral Prophylactic Mastectomy Rates According to Racial Groups in Young Women with Breast Cancer, 1998 to 2011: A Report from the National Cancer Data Base." J Am Coll Surg 221(1): 187-196.	2015	USA	Retrospective	Treatment		Breast cancer
Guerra, M., et al. (2013). "Surgical treatment of non-small-cell lung cancer in octogenarians." Interact Cardiovasc Thorac Surg 16(5): 673-680.	2013		Overview	Treatment		Lung cancer
Guillerme, F., et al. (2014). "Age impacts the pattern of care for elderly patients with rectal cancer." Int J Colorectal Dis 29(2): 157-163.	2014		Retrospective	Treatment		Rectal cancer
Gwede, C. K., et al. (2005). "Treatment decision-making strategies and influences in patients with localized prostate carcinoma." Cancer 104(7): 1381-1390.	2005		Survey	Participation	Decision making	Prostate cancer
Hall, W. H., et al. (2005). "The impact of age and comorbidity on survival outcomes and treatment patterns in prostate cancer." Prostate Cancer Prostatic Dis 8(1): 22-30.	2005		Overview	Treatment	Survival	Prostate cancer
Halstead, M. T. and J. I. Fernsler (1994). "Coping strategies of long-term cancer survivors." Cancer Nurs 17(2): 94-100.	1994		Survey	Coping strategies		NA
Hamaker, M. E., et al. (2015). "Multidisciplinary decision-making on chemotherapy for colorectal cancer: an age-based comparison." J Geriatr Oncol 6(3): 225-232.	2015		Retrospective	Treatment		Colorectal cancer
Hamberg, P., et al. (2007). "Cytotoxic therapy for the elderly with metastatic breast cancer: a review on safety, pharmacokinetics and efficacy." Eur J Cancer 43(10): 1514-1528.	2007		Overview	Toxicity	Physiology	Breast cancer
Hamnett, K. E. and A. Subramanian (2016). "Breast reconstruction in older patients: A literature review of the decision-making process." J Plast Reconstr Aesthet Surg 69(10): 1325-1334.	2016	UK	Review	Treatment		Breast cancer
Hampson, L. A., et al. (2015). "Impact of age on quality-of-life outcomes after treatment for localized prostate cancer." Eur Urol 68(3): 480-486.	2015		Prospective	QoL		Prostate cancer
Hara, T., et al. (2016). "Use of preoperative performance status and hemoglobin concentration to predict overall survival for patients aged >/= 75 years after radical cystectomy for treatment of bladder cancer." Int J Clin Oncol 21(1): 139-147.	2016	Japan	Prospective	Prediction		Bladder cancer
Hashimoto, K., et al. (2011). "A retrospective study of the impact of age on patterns of care for elderly patients with metastatic breast cancer." Med Oncol 28(2): 434-440.	2011	Japan	Retrospective	Treatment		Breast cancer
Hassett, M. J., et al. (2009). "Factors influencing changes in employment among women with newly diagnosed breast cancer." Cancer 115(12): 2775-2782.	2009	USA	Retrospective	QoL	Work	Breast cancer
Hattis, D., et al. (2005). "Age-related differences in susceptibility to carcinogenesis. II. Approaches for application and uncertainty analyses for individual genetically acting carcinogens." Environ Health Perspect 113(4): 509-516.	2005		Model	Biology		NA
Hawley, S. T., et al. (2007). "Factors associated with patient involvement in surgical treatment decision making for breast cancer." Patient Educ Couns 65(3): 387-395.	2007	USA	Survey	Participation	Decision making	Breast cancer
Hayat Roshanai, A., et al. (2013). "Factors influencing primary care physicians' decision to order prostate-specific antigen (PSA) test for men without prostate cancer." Acta Oncol 52(8): 1602-1608.	2013		Survey	Screening		Prostate cancer
Haymart, M. R., et al. (2013). "Marginal treatment benefit in anaplastic thyroid cancer." Cancer 119(17): 3133-3139.	2013	USA	Retrospective	Survival		Thyroid cancer
Healy, M. A., et al. (2016). "Variation in primary site resection practices for advanced colon cancer: a study using the National Cancer Data Base." Am J Surg 212(4): 579-586.	2016	US	Retrospective	Treatment		Colon cancer
Henry, N. L., et al. (2016). "Role of Patient and Disease Factors in Adjuvant Systemic Therapy Decision Making for Early-Stage, Operable Breast Cancer: American Society of Clinical Oncology Endorsement of Cancer Care Ontario Guideline Recommendations." Journal of Clinical Oncology 34(19): 2303-2311.	2016			Guideline		Breast cancer
Hirsch, E. M., et al. (2014). "Analysis of risk factors for complications in expander/implant breast reconstruction by stage of reconstruction." Plast Reconstr Surg 134(5): 692e-699e.	2014		Retrospective	Complications		Breast cancer
Hoelzer, D., et al. (2016). "Acute lymphoblastic leukaemia in adult patients: ESMO Clinical Practice Guidelines for diagnosis, treatment and follow-up." Annals of Oncology 27(suppl 5): v69-v82.	2016			Guideline		ALL
Hoffe, S. and L. Balducci (2012). "Cancer and age: general considerations." Clin Geriatr Med 28(1): 1-18.	2012		Overview	Biology	Management	NA
Hoffermann, M., et al. (2015). "Treatment results and outcome in elderly patients with glioblastoma multiforme--a retrospective single institution analysis." Clin Neurol Neurosurg 128: 60-69.	2015		Retrospective	Survival		Brain tumor
Hoffman, K. E. (2012). "Management of older men with clinically localized prostate cancer: the significance of advanced age and comorbidity." Semin Radiat Oncol 22(4): 284-294.	2012		Overview	Management	Risk	Prostate cancer
Hosain, G. M., et al. (2012). "Racial/ethnic differences in treatment discussed, preferred, and received for prostate cancer in a tri-ethnic population." Am J Mens Health 6(3): 249-257.	2012	USA	Interview	Treatment	Decision making	Prostate cancer
Hoshino, K., et al. (2012). "Preoperative hydronephrosis: independent predictor for changes in renal function following nephroureterectomy." Jpn J Clin Oncol 42(3): 202-207.	2012		Retrospective	Treatment		Renal cancer
Houterman, S., et al. (2004). "Comorbidity has negligible impact on treatment and complications but influences survival in breast cancer patients." Br J Cancer 90(12): 2332-2337.	2004	Holland	Retrospective	Survival	Treatment	Breast cancer
Hurria, A. (2013). "Management of elderly patients with cancer." J Natl Compr Canc Netw 11(5 Suppl): 698-701.	2013	USA	Overview	Treatment		NA
Hurria, A., et al. (2003). "Factors influencing treatment patterns of breast cancer patients age 75 and older." Crit Rev Oncol Hematol 46(2): 121-126.	2003	USA	Retrospective	Treatment		Breast cancer
Hurria, A., et al. (2009). "Perspectives and attitudes on the use of adjuvant chemotherapy and trastuzumab in older adults with HER-2+ breast cancer: a survey of oncologists." Oncologist 14(9): 883-890.	2009	USA	Vignette	Treatment		Breast cancer
Hurria, A., et al. (2016). "Validation of a prediction tool for chemotherapy toxicity in older adults with cancer." Journal of Clinical Oncology 34(20): 2366-2371.	2016	US	Prospective	Prediction		NA
Interdiscipinary group. (1988). "Survey of treatment of primary breast cancer in Italy. GIVIO (Interdisciplinary Group for Cancer Care Evaluation)." Br J Cancer 57(6): 630-634.	1988	Italy	Survey	Treatment		Breast cancer
Isbarn, H., et al. (2009). "A population based assessment of perioperative mortality after cystectomy for bladder cancer." J Urol 182(1): 70-77.	2009	USA	Retrospective	Mortality	Post-operative	Bladder cancer
Iwamoto, M., et al. (2014). "Estimated life expectancy and risk of death from cancer by quartiles in the older Japanese population: 2010 vital statistics." Cancer Epidemiol 38(5): 511-514.	2014	Japan	Estimates	Life expectacy		NA
Jackson, M., et al. (2014). "Clinical and radiographic characteristics governing the selection of therapy of small renal masses." Can J Urol 21(6): 7529-7535.	2014		Retrospective	Treatment		Renal cancer
James, R., et al. (2015). "Oncoplastic and reconstructive breast surgery in the elderly." Br J Surg 102(5): 480-488.	2015	UK	Overview	Treatment	Breast reconstr	Breast cancer
Jani, A. B. and J. Gratzle (2005). "Analysis of impact of age and race on biochemical control after radiotherapy in different prostate cancer settings." Urology 66(1): 124-129.	2005		Prospective	Survival		Prostate cancer
Jani, A. B. and S. Hellman (2008). "Early prostate cancer: hedonic prices model of provider-patient interactions and decisions." Int J Radiat Oncol Biol Phys 70(4): 1158-1168.	2008		Model	Treatment	Decision making	Prostate cancer
Jani, A. B., et al. (2005). "Analysis of influence of age on acute and chronic radiotherapy toxicity in treatment of prostate cancer." Urology 65(6): 1157-1162.	2005		Retrospective	Toxicity		Prostate cancer
Janssen-Heijnen, M. L. G., et al. (2005). "Prognostic impact of increasing age and co-morbidity in cancer patients: A population-based approach." Critical Reviews in Oncology/Hematology 55(3): 231-240.	2005	Holland	Retrospective	Prediction		NA
Javid, S. H., et al. (2012). "A prospective analysis of the influence of older age on physician and patient decision-making when considering enrollment in breast cancer clinical trials (SWOG S0316)." Oncologist 17(9): 1180-1190.	2012		Prospective	Trial		Breast cancer
Jeevan, R., et al. (2017). "Association between age and access to immediate breast reconstruction in women undergoing mastectomy for breast cancer." Br J Surg 104(5): 555-561.	2017	UK	Survey	Treatment		Breast cancer
Johnson, J. D., et al. (1996). "Breast cancer patients' personality style, age, and treatment decision making." J Surg Oncol 63(3): 183-186.	1996		Survey	Participation	Decision making	Breast cancer
Johnstone, P. A., et al. (2002). "Initiation of salvage therapy for prostate cancer." Prostate Cancer Prostatic Dis 5(2): 136-143.	2002		Survey	Treatment		Prostate cancer
Joly, F., et al. (2015). "Clinical benefits of non-taxane chemotherapies in unselected patients with symptomatic metastatic castration-resistant prostate cancer after docetaxel: the GETUG-P02 study." BJU Int 115(1): 65-73.	2015	France	Randomized phase II	Treatment		Prostate cancer
Jorgensen, M. L., et al. (2013). "Adjuvant chemotherapy for colorectal cancer: age differences in factors influencing patients' treatment decisions." Patient Prefer Adherence 7: 827-834.	2013	Australia	Survey	Treatment	Decision making	Colorectal cancer
Joslyn, S. A. (2005). "Patterns of care for immediate and early delayed breast reconstruction following mastectomy." Plast Reconstr Surg 115(5): 1289-1296.	2005	USA	Retrospective	Treatment	Breast reconstr	Breast cancer
Juliusson, G., et al. (2009). "Age and acute myeloid leukemia: real world data on decision to treat and outcomes from the Swedish Acute Leukemia Registry." Blood 113(18): 4179-4187.	2009	Sweden	Retrospective	Treatment	Survival	AML
Jung, S. Y., et al. (2012). "Comorbidity as a mediator of survival disparity between younger and older women diagnosed with metastatic breast cancer." Hypertension 59(2): 205-211	2012		Prospective	Comorbidity	Survival	Breast cancer
Kadmon, I., et al. (2012). "Elder women's decision-making in breast cancer care: An Israeli study." Eur J Oncol Nurs 16(3): 233-237.	2012	Israel	Survey	Information	Decision making	Breast cancer
Kates, M., et al. (2009). "Validation of a model to predict perioperative mortality from lung cancer resection in the elderly." Am J Respir Crit Care Med 179(5): 390-395.	2009	USA	Retrospective	Mortality	Surgery	Lung cancer
Keating, N. L., et al. (2008). "Adjuvant chemotherapy for stage III colon cancer: do physicians agree about the importance of patient age and comorbidity?" J Clin Oncol 26(15): 2532-2537.	2008	USA	Survey	Treatment		Colorectal cancer
Keen, J. D. and J. E. Keen (2008). "How does age affect baseline screening mammography performance measures? A decision model." BMC Med Inform Decis Mak 8: 40.	2008		Model	Screening		Breast cancer
Kehl, K. L., et al. (2014). "Discussions about clinical trials among patients with newly diagnosed lung and colorectal cancer." J Natl Cancer Inst 106(10).	2014		Survey	Trial		NA
Kelly, B., et al. (2010). "Cancer information scanning and seeking in the general population." J Health Commun 15(7): 734-753.	2010		Survey	Information seeking		NA
Keogh, L. A., et al. (2004). "Uptake of offer to receive genetic information about BRCA1 and BRCA2 mutations in an Australian population-based study." Cancer Epidemiol Biomarkers Prev 13(12): 2258-2263.	2004	Australia	Case-controll	Genetic testing		Breast cancer
Khan, A. J. and B. G. Haffty (2012). "Issues in the curative therapy of breast cancer in elderly women." Semin Radiat Oncol 22(4): 295-303.	2012		Overview	Treatment		Breast cancer
Kiderlen, M., et al. (2017). "Targeted therapy in older women with breast cancer - What's the target?" Eur J Surg Oncol 43(5): 944-948.	2017	Netherland	Review	Prediction	Overview	Breast cancer
Kim, S. H., et al. (2012). "Symptoms and uncertainty in breast cancer survivors in Korea: differences by treatment trajectory." J Clin Nurs 21(7-8): 1014-1023.	2012	South Korea	Cross-sectional	Uncertainty		Breast cancer
Kinirons, M. and M. O'Mahony (2004). "Drug metabolism and ageing." British Journal of Clinical Pharmacology 57(5): 540-544.	2004	UK	Overview	Physiology
Klein, M., et al. (2003). "The prognostic value of cognitive functioning in the survival of patients with high-grade glioma." Neurology 61(12): 1796-1798.	2003		Prospective	Survival		Brain tumor
Klepin, H. D., et al. (2014). "Acute myeloid leukemia and myelodysplastic syndromes in older adults." J Clin Oncol 32(24): 2541-2552.	2014		Overview	Treatment		AML
Koedoot, C. G., et al. (2002). "Palliative chemotherapy or watchful waiting? A vignettes study among oncologists." J Clin Oncol 20(17): 3658-3664	2002		Vignette	Palliation	Treatment	NA
Kopans, D. B. (2005). "Informed decision making: age of 50 is arbitrary and has no demonstrated influence on breast cancer screening in women." AJR Am J Roentgenol 185(1): 177-182.	2005	USA	Overview	Screening		Breast cancer
Koskas, M., et al. (2016). "Characteristics and prognosis of patients with early-stage endometrial cancer who refuse adjuvant radiotherapy." Gynecol Oncol 141(3): 428-433.	2016	US	Retrospective	Treatment		Gynecological cancer
Kowdley, G. C., et al. (2012). "Cancer surgery in the elderly." ScientificWorldJournal 2012: 303852.	2012		Overview	Treatment	Surgery	NA
Krok-Schoen, J. L., et al. (2016). "Age Differences in Cancer Treatment Decision Making and Social Support." J Aging Health.	2016	US	Survey	Participation		NA
Kunz, I., et al. (2013). "Tumour characteristics, oncological and functional outcomes in patients aged >/= 70 years undergoing radical prostatectomy." BJU Int 111(3 Pt B): E24-29.	2012		Retrospective	Treatment	Staging	Prostate cancer
Kutikov, A., et al. (2010). "Evaluating overall survival and competing risks of death in patients with localized renal cell carcinoma using a comprehensive nomogram." J Clin Oncol 28(2): 311-317.	2010	USA	Retrospective	Survival		Renal cancer
Kutner, J. S., et al. (2000). "Patient age and cancer treatment decisions. Patient and physician views." Cancer Pract 8(3): 114-119.	2000	USA	Cross-sectional	Treatment		Colorectal cancer
Kwon, W., et al. (2009). "Clinicopathologic features of polypoid lesions of the gallbladder and risk factors of gallbladder cancer." J Korean Med Sci 24(3): 481-487.	2009		Retrospective	Risk		Gallbladder cancer
Lamont, E. B., et al. (2015). "Generalizability of trial results to elderly Medicare patients with advanced solid tumors (Alliance 70802)." J Natl Cancer Inst 107(1): 336.	2015	USA	Retrospective	Trial	Survival	NA
Langstraat, C., et al. (2011). "Morbidity, mortality and overall survival in elderly women undergoing primary surgical debulking for ovarian cancer: a delicate balance requiring individualization." Gynecol Oncol 123(2): 187-191.	2011	USA	Retrospective	Survival		Ovarian cancer
Lavelle, K., et al. (2014). "Is lack of surgery for older breast cancer patients in the UK explained by patient choice or poor health? A prospective cohort study." Br J Cancer 110(3): 573-583.	2014	UK	Prospective	Treatment		Breast cancer
Lee, E., et al. (2016). "Characterization of risk factors for adjuvant radiotherapy-associated pain in a tri-racial/ethnic breast cancer population." Pain 157(5): 1122-1131.	2016	US	Prospective	Side effect		Breast cancer
Lee, L., et al. (2010). "Impact of Comorbidity on Chemotherapy Use and Outcomes in Solid Tumors: A Systematic Review." Journal of Clinical Oncology.	2011	Canada	Review	Comorbidity		Solid tumors
Lerman, C., et al. (1994). "Recruiting high risk women into a breast cancer health promotion trial." Cancer Epidemiol Biomarkers Prev 3(3): 271-276.	1994		Interview	Information		Breast cancer
Lewis, C. L., et al. (2010). "Plans to stop cancer screening tests among adults who recently considered screening." J Gen Intern Med 25(8): 859-864.	2010		Interview	Screening	Decision making	NA
Li, Z. M., et al. (2016). "Colon cancer with unresectable synchronous metastases: the AAAP scoring system for predicting the outcome after primary tumour resection." Colorectal Dis 18(3): 255-263.	2016	China	Retrospective	Survival		Colon cancer
Liu, D., et al. (2012). "Active surveillance versus surgery for low risk prostate cancer: a clinical decision analysis." J Urol 187(4): 1241-1246.	2012		Model	Treatment		Prostate cancer
Locker, G. Y., et al. (2004). "Breast surgery in the 'Arimidex, Tamoxifen Alone or in Combination' (ATAC) trial: American women are more likely than women from the United Kingdom to undergo mastectomy." Cancer 101(4): 735-740.	2004		Randomized	Treatment		Breast cancer
Lovell, A. and P. Yates (2014). "Advance Care Planning in palliative care: a systematic literature review of the contextual factors influencing its uptake 2008-2012." Palliat Med 28(8): 1026-1035.	2014		Overview	Palliation		NA
Lubeek, S. F. K., et al. (2017). "Impact of High Age and Comorbidity on Management Decisions and Adherence to Guidelines in Patients with Keratinocyte Skin Cancer." Acta Derm Venereol.	2017	US	Retrospective	Treatment		Keratinocyte skin cancer
Lughezzani, G., et al. (2011). "A population-based competing-risks analysis of the survival of patients treated with radical cystectomy for bladder cancer." Cancer 117(1): 103-109.	2011		Retrospective	Survival		Bladder cancer
Luszczynska, A., et al. (2011). "Enhancing intentions to attend cervical cancer screening with a stage-matched intervention." Br J Health Psychol 16(Pt 1): 33-46.	2009		Survey	Participation	Decision making	Cervical cancer
MacCormick, R. E. and K. J. Mackinnon (1990). "Decision making in cancer treatment: age and socio-economic status as independent variables." Med Teach 12(3-4): 353-355.	1990		Overview	Treatment	Decision making	NA
Mack, J. W., et al. (2015). "Cancer treatment decision-making among young adults with lung and colorectal cancer: a comparison with adults in middle age." Psychooncology.	2015		Prospective	Psycological issues	Decision making	NA
Mack, J. W., et al. (2016). "Cancer treatment decision-making among young adults with lung and colorectal cancer: a comparison with adults in middle age." Psychooncology 25(9): 1085-1091.	2017	US	Survey	Participation		NA
Macleod, U., et al. (2009). "Risk factors for delayed presentation and referral of symptomatic cancer: evidence for common cancers." British journal of cancer 101: S92-S101.	2009	UK	Review	Access
Makary, M. A., et al. (2006). "Pancreaticoduodenectomy in the very elderly." J Gastrointest Surg 10(3): 347-356.	2006		Retrospective	Survival	Mortality	Pancreatic cancer
Malfuson, J. V., et al. (2008). "Risk factors and decision criteria for intensive chemotherapy in older patients with acute myeloid leukemia." Haematologica 93(12): 1806-1813.	2008		Retrospective	Prognosis	Decision making	AML
Maltoni, M., et al. (1995). "Prediction of survival of patients terminally ill with cancer. Results of an Italian prospective multicentric study." Cancer 75(10): 2613-2622.	1995	Italy	Prospective	Survival		NA
Maly, R. C., et al. (2004). "Breast cancer treatment in older women: impact of the patient-physician interaction." J Am Geriatr Soc 52(7): 1138-1145.	2004	USA	Cross-sectional	Information	Decision making	Breast cancer
Mandelblatt, J., et al. (2006). "What is the impact of shared decision making on treatment and outcomes for older women with breast cancer?" J Clin Oncol 24(30): 4908-4913.	2006	USA	Interview	Participation	Decision making	Breast cancer
Markman, M., et al. (2006). "Influence of tumor type, disease status, and patient age on self-reported interest regarding participation in cancer clinical trials." Cancer 107(4): 849-853.	2006		Survey	Trial		NA
Marks, R., et al. (2010). "Perceptions about collaborative decisions: perceived provider effectiveness among 2003 and 2007 Health Information National Trends Survey (HINTS) respondents." J Health Commun 15 Suppl 3: 135-146.	2010	USA	Retrospective	Communication	Decision making	NA
Mazur, D. J. and D. H. Hickam (1996). "Patient preferences for management of localized prostate cancer." West J Med 165(1-2): 26-30.	1996	USA	Interview	Treatment	Decision making	Prostate cancer
McCahill, L. E., et al. (2002). "Decision making in palliative surgery." J Am Coll Surg 195(3): 411-422; discussion 422-413.	2002		Vignette	Treatment	Palliation	NA
McCleary, N. J., et al. (2014). "Refining the chemotherapy approach for older patients with colon cancer." J Clin Oncol 32(24): 2570-2580.	2014	USA	Overview	Treatment		Colorectal cancer
McKee, J. M. (1994). "Cues to action in prostate cancer screening." Oncol Nurs Forum 21(7): 1171-1176.	1994	USA	Survey	Screening		Prostate cancer
McKinlay, J. B., et al. (1997). "Patient, physician and presentational influences on clinical decision making for breast cancer: results from a factorial experiment." J Eval Clin Pract 3(1): 23-57.	1997		Vignette	Treatment	Decision making	Breast cancer
Megwalu, U. C. and A. G. Sikora (2014). "Survival outcomes in advanced laryngeal cancer." JAMA Otolaryngol Head Neck Surg 140(9): 855-860.	2014	USA	Retrospective	Survival		Laryngeal cancer
Meissner, H. I., et al. (2008). "Does patient health and hysterectomy status influence cervical cancer screening in older women?" J Gen Intern Med 23(11): 1822-1828.	2008	UK	Cross-sectional	Screening		Cervical cancer
Meyer, B. J., et al. (2007). "Why older adults make more immediate treatment decisions about cancer than younger adults." Psychol Aging 22(3): 505-524.	2007		Overview	Information	Decision making	NA
Meyer, J. E., et al. (2015). "Young Age Increases Risk of Lymph Node Positivity in Early-Stage Rectal Cancer." J Natl Cancer Inst 108(1).	2015	USA	Retrospective	Staging	Severity	Colorectal cancer
Michelis, F. V., et al. (2013). "Duration of first remission, hematopoietic cell transplantation-specific comorbidity index and patient age predict survival of patients with AML transplanted in second CR." Bone Marrow Transplant 48(11): 1450-1455.	2013		Retrospective	Survival		AML
Miskiewicz, H., et al. (2016). "Personality Traits and Decision on Breast Reconstruction in Women after Mastectomy." Pol Przegl Chir 88(4): 209-214.	2016	Poland	Survey	Treatment		Breast cancer
Mitry, E. and P. Rougier (2009). "Review article: benefits and risks of chemotherapy in elderly patients with metastatic colorectal cancer." Aliment Pharmacol Ther 29(2): 161-171.	2009		Overview	Benefit	Treatment	Colorectal cancer
Mogili, S., et al. (2012). "Management of advanced colon cancer in a community hospital--impact of age on clinical management and survival." J Gastrointest Cancer 43(3): 426-430.	2012		Retrospective	Management	Survival	Colorectal cancer
Molassiotis, A., et al. (2013). "Development and preliminary validation of a risk prediction model for chemotherapy-related nausea and vomiting." Support Care Cancer 21(10): 2759-2767.	2013		Prospective	Side-effects		NA
Monfardini, S. (2002). "Prescribing anti-cancer drugs in elderly cancer patients." Eur J Cancer 38(18): 2341-2346.	2002		Overview	Pharmacology	Physiology	NA
Mook, S., et al. (2009). "Calibration and discriminatory accuracy of prognosis calculation for breast cancer with the online Adjuvant! program: a hospital-based retrospective cohort study." Lancet Oncol 10(11): 1070-1076.	2009		Prospective	Survival	Adjuvant!	Breast cancer
Morel, P. and G. Merlini (2011). "Can ISSWM be used for making treatment decisions?" Clin Lymphoma Myeloma Leuk 11(1): 121-123.	2011		Overview	Prediction	ISSWM	Waldenstrøm
Morita, T., et al. (2014). "Symptom burden and achievement of good death of elderly cancer patients." J Palliat Med 17(8): 887-893.	2014		Secondary data analysis	Symptoms	Palliation	NA
Morris, B. B., et al. (2015). "Treatment decisional regret among men with prostate cancer: Racial differences and influential factors in the North Carolina Health Access and Prostate Cancer Treatment Project (HCaP-NC)." Cancer 121(12): 2029-2035.	2015		Prospective	Decisional regret		Prostate cancer
Moth, E. B., et al. (2016). "Decision-making in geriatric oncology: systemic treatment considerations for older adults with colon cancer." Expert Rev Gastroenterol Hepatol 10(12): 1321-1340.	2016	US	Review	Treatment		Colon cancer
Motlagh, A., et al. (2014). "Attitude of cancer patients toward diagnosis disclosure and their preference for clinical decision-making: a national survey." Arch Iran Med 17(4): 232-240.	2014	Iran	Survey	Disclosure		NA
Mudigonda, T., et al. (2013). "Incidence, risk factors, and preventative management of skin cancers in organ transplant recipients: a review of single- and multicenter retrospective studies from 2006 to 2010." Dermatol Surg 39(3 Pt 1): 345-364.	2013		Overview	Risk		Skin cancer
Muffly, L. (2015). "Patient selection for allogeneic hematopoietic cell transplantation (HCT): the evolution of HCT risk assessment." Curr Hematol Malig Rep 10(1): 28-34.	2015		Overview	Treatment		Hematolog cancer
Na, R., et al. (2013). "Age-specific prostate specific antigen cutoffs for guiding biopsy decision in Chinese population." PLoS One 8(6): e67585.	2013	China	Retrospective	Screening		Prostate cancer
NA. (1997). "National Institutes of Health Consensus Development Conference Statement: Breast Cancer Screening for Women Ages 40-49, January 21-23, 1997. National Institutes of Health Consensus Development Panel." J Natl Cancer Inst 89(14): 1015-1026.	1997	USA	Cosensus	Screening		Breast cancer
Nanda, A., et al. (2013). "Cardiovascular comorbidity and mortality in men with prostate cancer treated with brachytherapy-based radiation with or without hormonal therapy." Int J Radiat Oncol Biol Phys 85(5): e209-215.	2013	USA	Retrospective	Survival		Prostate cancer
Naoura, I., et al. (2013). "Factors influencing the decision to offer immediate breast reconstruction after mastectomy for ductal carcinoma in situ (DCIS): the Institut Gustave Roussy Breast Cancer Study Group experience." Breast 22(5): 673-675.	2013		Retrospective	Treatment	Breast reconstr	Breast cancer
Nazha, A. and F. Ravandi (2014). "Acute myeloid leukemia in the elderly: do we know who should be treated and how?" Leuk Lymphoma 55(5): 979-987.	2014		Overview	Treatment		AML
Neuman, H. B., et al. (2013). "Predictors of short-term postoperative survival after elective colectomy in colon cancer patients >/= 80 years of age." Ann Surg Oncol 20(5): 1427-1435.	2013	USA	Retrospective	Survival	Surgery	Colorectal cancer
Neumark, D. E., et al. (2001). "Research design and subject characteristics predicting nonparticipation in a panel survey of older families with cancer." Nurs Res 50(6): 363-368.	2001		Survey	Participation		NA
Niksic, M., et al. (2015). "Cancer symptom awareness and barriers to symptomatic presentation in England[mdash]are we clear on cancer[quest]." Br J Cancer 113(3): 533-542.	2015	UK	Overview	Access		NA
Novello, S., et al. (2016). "Metastatic non-small-cell lung cancer: ESMO Clinical Practice Guidelines for diagnosis, treatment and follow-up." Annals of Oncology 27(suppl 5): v1-v27.	2016			Guideline
Oberije, C., et al. (2015). "A Validated Prediction Model for Overall Survival From Stage III Non-Small Cell Lung Cancer: Toward Survival Prediction for Individual Patients." Int J Radiat Oncol Biol Phys 92(4): 935-944.	2015		Retrospective	Survival	Prediction	Lung cancer
Oguma, S., et al. (1995). "Clinical characteristics of Japanese patients with primary myelodysplastic syndromes: a co-operative study based on 838 cases. Anemia Study Group of the Ministry of Health and Welfare." Leuk Res 19(3): 219-225.	1995	Japan	Retrospective	Survival		Myelodysplastic syndrom
Okabayashi, T., et al. (2016). "Is a surgical approach justified for octogenarians with pancreatic carcinoma? Projecting surgical decision making for octogenarian patients." Am J Surg 212(5): 896-902.	2016	US	Prospective	Survival		Pancreatic cancer
Oliveira-Cunha, M., et al. (2013). "Results of pancreatic surgery in the elderly: is age a barrier?" HPB (Oxford) 15(1): 24-30.	2013	UK	Retrospective	Survival		Pancreatic cancer
Optenberg, S. A., et al. (1997). "Development of a decision-making tool to predict risk of prostate cancer: the Cancer of the Prostate Risk Index (CAPRI) test." Urology 50(5): 665-672.	1997		Retrospective	Prediction		Prostate cancer
Pace, L. E. and N. L. Keating (2014). "A systematic assessment of benefits and risks to guide breast cancer screening decisions." JAMA 311(13): 1327-1335.	2014		Review	Screening
Pal, S. K. and A. Hurria (2010). "Impact of age, sex, and comorbidity on cancer therapy and disease progression." J Clin Oncol 28(26): 4086-4093.	2010	USA	Overview	Treatment	Biology	NA
Pal, S. K. and A. Hurria (2010). "Impact of age, sex, and comorbidity on cancer therapy and disease progression." J Clin Oncol 28(26): 4086-4093.	2014	USA	Retrospective	Treatment	Model	Bladder cancer
Panieri, E., et al. (2003). "A study of the patient factors affecting reconstruction after mastectomy for breast carcinoma." Am Surg 69(2): 95-97.	2003		Prospective	Treatment	Breast reconstr	Breast cancer
Parlakgumus, A., et al. (2008). "Nine years' experience of needle localized breast biopsy in a university hospital: results and evaluation of the role of the surgeon in decision making." Acta Chir Belg 108(5): 548-551.	2008		Retrospective	Biology		Breast cancer
Paulino Pereira, N. R., et al. (2016). "Development of a Prognostic Survival Algorithm for Patients with Metastatic Spine Disease." J Bone Joint Surg Am 98(21): 1767-1776.	2016	US	Retrospective	Prediction		Bone metastasis
Pellettieri, L., et al. (1987). "Prognostic evaluation before operative extirpation and radiotherapy of solitary brain metastasis." Acta Neurochir (Wien) 86(1-2): 6-11.	1987	Sweden	Retrospective	Prediction		Breast cancer
Peters, E., et al. (2008). "Age differences in dual information-processing modes: implications for cancer decision making." Cancer 113(12 Suppl): 3556-3567.	2008		Overview	Information	Decision making	NA
Petrisek, A. C., et al. (1997). "The treatment decision-making process: age differences in a sample of women recently diagnosed with nonrecurrent, early-stage breast cancer." Gerontologist 37(5): 598-608.	1997		Retrospective	Participation	Decision making	Breast cancer
Piccirillo, J. F., et al. (2008). "The changing prevalence of comorbidity across the age spectrum." Crit Rev Oncol Hematol 67(2): 124-132.				Comorbidity
Pidala, J., et al. (2013). "Practice variation in physician referral for allogeneic hematopoietic cell transplantation." Bone Marrow Transplant 48(1): 63-67.	2013	USA	Vignette	Access	Referal	Hematolog cancer
Pilewskie, M. and T. A. King (2014). "Age and molecular subtypes: impact on surgical decisions." J Surg Oncol 110(1): 8-14.	2014		Overview	Prognosis	Surgery	Breast cancer
Pinquart, M. and P. R. Duberstein (2004). "Information needs and decision-making processes in older cancer patients." Crit Rev Oncol Hematol 51(1): 69-80.	2004		Overview	Participation	Decision making	NA
Pollack, C. E., et al. (2012). "Primary care providers' perspectives on discontinuing prostate cancer screening." Cancer 118(22): 5518-5524.	2012		Survey	Screening	Decision making	Prostate cancer
Post, P. N., et al. (1999). "Comorbidity in patients with prostate cancer and its relevance to treatment choice." BJU Int 84(6): 652-656.	1999	Holland	Retrospective	Treatment	Comorbidity	Prostate cancer
Poteat, H. T., et al. (1997). "The utility of patient age in evaluating prostate cancer." Am J Clin Pathol 107(3): 337-344.	1997		Retrospective	Screening	Staging	Prostate cancer
Potter, S. R., et al. (2001). "Age, prostate-specific antigen, and digital rectal examination as determinants of the probability of having prostate cancer." Urology 57(6): 1100-1104.	2001		Retrospective	Screening		Prostate cancer
Poudel, A., et al. (2016). "Navigating the Challenges of Adjuvant Chemotherapy in Older Patients with Early-Stage Non-Small-Cell Lung Cancer." Drugs Aging 33(4): 223-232.	2016	US	Review	Treatment		Lung cancer
Puts, M. T., et al. (2015). "A systematic review of factors influencing older adults' decision to accept or decline cancer treatment." Cancer Treat Rev 41(2): 197-215.	2015		Overview	Treatment	Decision making	NA
Radhakrishnan, A., et al. (2016). "Understanding age and race disparities in the application of sentinel lymph node biopsy in breast cancer." J Investig Med 64(8): 1241-1245.	2016	US	Retrospective	Treatment		Breast cancer
Ranson, M. R., et al. (2000). "Management of elderly patients with lung cancer." Curr Oncol Rep 2(1): 90-95.	2000		Overview	Treatment	Management	Lung cancer
Razenberg, L. G., et al. (2017). "The impact of age on first-line systemic therapy in patients with metachronous metastases from colorectal cancer." J Geriatr Oncol 8(1): 37-43.	2017	Netherland	Prospective	Treatment	Palliation	Colorectal cancer
Recio-Saucedo, A., et al. (2016). "Information requirements of young women with breast cancer treated with mastectomy or breast conserving surgery: A systematic review." Breast 25: 1-13.	2017	UK	Review	Information		Breast cancer
Rhiem, K., et al. (2012). "The risk of contralateral breast cancer in patients from BRCA1/2 negative high risk families as compared to patients from BRCA1 or BRCA2 positive families: a retrospective cohort study." Breast Cancer Res 14(6): R156.	2012		Retrospective	Risk		Breast cancer
Riall, T. S. (2009). "What is the effect of age on pancreatic resection?" Adv Surg 43: 233-249.	2009	USA	Overview	Mortality	Surgery	Pancreatic cancer
Richstone, L., et al. (2008). "Radical prostatectomy in men aged >or=70 years: effect of age on upgrading, upstaging, and the accuracy of a preoperative nomogram." BJU Int 101(5): 541-546.	2008		Retrospective	Survival	Biology	Prostate cancer
Robinson, K. A., et al. (2014). "Surgeon bias in sentinel lymph node dissection: Do tumor characteristics influence decision making?" Breast 23(6): 790-792.	2014		Prospective	Treatment		Breast cancer
Roder, D. M., et al. (2012). "Adherence to recommended treatments for early invasive breast cancer: decisions of women attending surgeons in the breast cancer audit of Australia and New Zealand." Asian Pac J Cancer Prev 13(4): 1675-1682.	2014		Retrospective	Treatment	Decision making	Breast cancer
Rodrigues, G. and M. Sanatani (2012). "Age and comorbidity considerations related to radiotherapy and chemotherapy administration." Semin Radiat Oncol 22(4): 277-283.	2012		Overview	Treatment	Comorbidity	NA
Rogers, S. O., Jr., et al. (2010). "Variations in surgeon treatment recommendations for lobectomy in early-stage non-small-cell lung cancer by patient age and comorbidity." Ann Surg Oncol 17(6): 1581-1588.	2010		Survey	Treatment	Comorbidity	Lung cancer
Romanek, K. M., et al. (2005). "Age differences in treatment decision making for breast cancer in a sample of healthy women: the effects of body image and risk framing." Oncol Nurs Forum 32(4): 799-806.	2005	USA	Survey	Treatment	Decision making	Breast cancer
Rood, J. A., et al. (2015). "Perceived need for information among patients with a haematological malignancy: associations with information satisfaction and treatment decision-making preferences." Hematol Oncol 33(2): 85-98.	2015		Survey	Information		Hematolog cancer
Rose, J. H., et al. (2000). "Age differences in care practices and outcomes for hospitalized patients with cancer." J Am Geriatr Soc 48(5 Suppl): S25-32.	2000		Prospective	Treatment	Palliation	NA
Rose, J. H., et al. (2004). "Perspectives, preferences, care practices, and outcomes among older and middle-aged patients with late-stage cancer." J Clin Oncol 22(24): 4907-4917.	2004		Prospective	Treatment	Palliation	NA
Rose, J. H., et al. (2008). "Patient age, well-being, perspectives, and care practices in the early treatment phase for late-stage cancer." J Gerontol A Biol Sci Med Sci 63(9): 960-968.	2008		Prospective	Treatment	Care	NA
Royce, T. J., et al. (2014). "Cancer screening rates in individuals with different life expectancies." JAMA Internal Medicine 174(10): 1558-1565.				Screening
Rueth, N. M., et al. (2012). "Surgical treatment of lung cancer: predicting postoperative morbidity in the elderly population." J Thorac Cardiovasc Surg 143(6): 1314-1323.	2012	USA	Retrospective	Complications	Surgery	Lung cancer
Sammarco, A. (2009). "Quality of life of breast cancer survivors: a comparative study of age cohorts." Cancer Nurs 32(5): 347-356; quiz 357-348.	2009	USA	Descriptive	QoL		Breast cancer
Sanghani, M., et al. (2007). "Predicting the risk of local recurrence in patients with breast cancer: an approach to a new computer-based predictive tool." Am J Clin Oncol 30(5): 473-480.	2008		Model	Risk		Breast cancer
Sanoff, H. K., et al. (2010). "Assessing the quality of initial consultations regarding adjuvant colon cancer therapy." Clin Colorectal Cancer 9(2): 113-118.	2010		Survey	Communication	Decision making	Colorectal cancer
Sautter-Bihl, M. L., et al. (2011). "Adjuvant therapy for women over age 65 with breast cancer." Dtsch Arztebl Int 108(21): 365-371.	2011	Germany	Overview	Treatment	Trial	Breast cancer
Schildberg, C., et al. (2013). "COX-2, TFF1, and Src define better prognosis in young patients with gastric cancer." J Surg Oncol 108(6): 409-413.	2013		Retrospective	Survival		Gastric cancer
Schiphorst, A. H., et al. (2014). "Age-related guideline adherence and outcome in low rectal cancer." Dis Colon Rectum 57(8): 967-975.	2014		Retrospective	Treatment		Colorectal cancer
Schonberg, M. A., et al. (2007). "Factors influencing elderly women's mammography screening decisions: implications for counseling." BMC Geriatr 7: 26.	2007		Survey	Screening		Breast cancer
Schonberg, M. A., et al. (2012). "Factors noted to affect breast cancer treatment decisions of women aged 80 and older." J Am Geriatr Soc 60(3): 538-544.	2012		Prospective	Treatment	Decision making	Breast cancer
Schrijvers, J., et al. (2013). "How do patients between the age of 65 and 75 use a web-based decision aid for treatment choice in localized prostate cancer?" J Evid Based Med 6(3): 167-172.	2013	Holland	Observation	Information	Decision making	Prostate cancer
Sesterhenn, A. M. (2007). "[Current status of head and neck cancer therapy in the elderly]." Laryngorhinootologie 86(2): 95-100.	2007		Overview	Treatment	Decision making	Head and neck SCC
Shafazand, S. and M. K. Gould (2006). "A clinical prediction rule to estimate the probability of mediastinal metastasis in patients with non-small cell lung cancer." J Thorac Oncol 1(9): 953-959.	2006		Retrospective	Staging	Model	Lung cancer
Shariat, S. F., et al. (2010). "The effect of age and gender on bladder cancer: a critical review of the literature." BJU Int 105(3): 300-308.	2010		Overview	Risk	Mortality	Bladder cancer
Shariat, S. F., et al. (2011). "Assessing the clinical benefit of nuclear matrix protein 22 in the surveillance of patients with nonmuscle-invasive bladder cancer and negative cytology: a decision-curve analysis." Cancer 117(13): 2892-2897.	2011		Model	Prognosis	Decision making	Bladder cancer
Shelke, A. R. and S. G. Mohile (2011). "Treating prostate cancer in elderly men: how does aging affect the outcome?" Curr Treat Options Oncol 12(3): 263-275.	2011	USA	Overview	Treatment		Prostate cancer
Shelton, R. C., et al. (2013). "Interpersonal influences and attitudes about adjuvant therapy treatment decisions among non-metastatic breast cancer patients: an examination of differences by age and race/ethnicity in the BQUAL study." Breast Cancer Res Treat 137(3): 817-828.	2013		Prospective	Communication	Decision making	Breast cancer
Shen, T., et al. (2016). "Clinicopathologic factors associated with de novo metastatic breast cancer." Pathol Res Pract 212(12): 1167-1173.	2016	US	Retrospective	Stage		Breast cancer
Shuman, A. G., et al. (2014). "Optimizing perioperative management of geriatric patients with head and neck cancer." Head Neck 36(5): 743-749.	2014		Overview	Treatment	Decision making	Head and neck SCC
Siddiqui, F. and C. K. Gwede (2012). "Head and neck cancer in the elderly population." Semin Radiat Oncol 22(4): 321-333.	2012		Overview	Treatment	Comorbidity	Head and neck SCC
Sienko, D. G., et al. (1993). "Mammography use and outcomes in a community. The Greater Lansing Area Mammography Study." Cancer 71(5): 1801-1809.	1993	USA	Observation	Screening		Breast cancer
Silliman, R. A., et al. (1993). "Breast cancer care in old age: what we know, don't know, and do." J Natl Cancer Inst 85(3): 190-199.	1993		Overview	Trial	Treatment	Breast cancer
Silliman, R. A., et al. (2002). "Adjuvant tamoxifen prescription in women 65 years and older with primary breast cancer." J Clin Oncol 20(11): 2680-2688.	2002		Prospective	Treatment		Breast cancer
Silverstein, M. J. (2003). "The University of Southern California/Van Nuys prognostic index for ductal carcinoma in situ of the breast." Am J Surg 186(4): 337-343.	2003	USA	Model	Prediction		Breast cancer
Siminoff, L. A., et al. (2006). "Cancer communication patterns and the influence of patient characteristics: disparities in information-giving and affective behaviors." Patient Educ Couns 62(3): 355-360.	2006		Analysis	Communication		NA
Sio, T. T., et al. (2014). "Patient age is related to decision-making, treatment selection, and perceived quality of life in breast cancer survivors." World J Surg Oncol 12: 230.	2014		Survey	Treatment	Decision making	Breast cancer
Smith, B. D., et al. (2009). "Future of cancer incidence in the United States: burdens upon an aging, changing nation." Journal of Clinical Oncology 27(17): 2758-2765.	2009	USA		Insidence
Smith, G. L. and B. D. Smith (2014). "Radiation treatment in older patients: a framework for clinical decision making." J Clin Oncol 32(24): 2669-2678.	2014		Overview	Treatment	Decision making	Breast cancer
Somogyi, R. B., et al. (2015). "Understanding the factors that influence breast reconstruction decision making in Australian women." Breast 24(2): 124-130.	2015	Australia	Survey	Treatment		Breast cancer
Sorror, M. L. and F. R. Appelbaum (2013). "Risk assessment before allogeneic hematopoietic cell transplantation for older adults with acute myeloid leukemia." Expert Rev Hematol 6(5): 547-562.	2013		Overview	Prognosis	Decision making	AML
Sorror, M. L., et al. (2014). "Comorbidity-age index: a clinical measure of biologic age before allogeneic hematopoietic cell transplantation." J Clin Oncol 32(29): 3249-3256.	2014		Model	Treatment	Prognostics	AML
Sperduto, P. W., et al. (2008). "A new prognostic index and comparison to three other indices for patients with brain metastases: an analysis of 1,960 patients in the RTOG database." Int J Radiat Oncol Biol Phys 70(2): 510-514.	2008		Model	Survival		Metastasis
Sperduto, P. W., et al. (2010). "Diagnosis-specific prognostic factors, indexes, and treatment outcomes for patients with newly diagnosed brain metastases: a multi-institutional analysis of 4,259 patients." Int J Radiat Oncol Biol Phys 77(3): 655-661.	2010		Retrospective	Prognosis		NA
Spurgeon, S. E., et al. (2007). "Assessment of prostate-specific antigen doubling time in prediction of prostate cancer on needle biopsy." Urology 69(5): 931-935.	2007	USA	Prospective	Risk		Prostate cancer
Stacey, D., et al. (2002). "Addressing the support needs of women at high risk for breast cancer: evidence-based care by advanced practice nurses." Oncol Nurs Forum 29(6): E77-84.	2002		Survey	Information		Breast cancer
Stamatiou, K. N. (2011). "Elderly and prostate cancer screening." Urol J 8(2): 83-87.	2011		Overview	Screening		Prostate cancer
Staradub, V. L., et al. (2002). "Factors that influence surgical choices in women with breast carcinoma." Cancer 95(6): 1185-1190.	2002		Retrospective	Treatment		Breast cancer
Step, M. M., et al. (2009). "Differences in oncologist communication across age groups and contributions to adjuvant decision outcomes." J Am Geriatr Soc 57 Suppl 2: S279-282.	2009		Observation	Communication		NA
Stewart, B. and C. P. Wild (2016). "World cancer report 2014." World.	2016		Report	Insidence
Strader, L. A., et al. (2014). "Octogenarians: noncompliance with breast cancer treatment recommendations." Am Surg 80(11): 1119-1123.	2014		Retrospective	Treatment		Breast cancer
Street, R. L., Jr., et al. (1995). "Increasing patient involvement in choosing treatment for early breast cancer." Cancer 76(11): 2275-2285.	1995		Observation	Communication		Breast cancer
Sue, G. R., et al. (2013). "Factors associated with decision to pursue mastectomy and breast reconstruction for treatment of ductal carcinoma in situ of the breast." Am J Surg 206(5): 682-685.	2013		Retrospective	Treatment		Breast cancer
Sullivan, R., et al. (2011). "Delivering affordable cancer care in high-income countries." Lancet Oncol 12(10): 933-980.	2011		Report	Insidence
Szoverfi, Z., et al. (2014). "Primary Spinal Tumor Mortality Score (PSTMS): a novel scoring system for predicting poor survival." Spine J 14(11): 2691-2700.	2014		Model	Prognosis		Spinal tumor
Takacsova, E., et al. (2017). "A different prognostic value of BRAFV600E mutation positivity in various age groups of patients with papillary thyroid cancer." Neoplasma 64(1): 156-164.	2017		Retrospective	Prediction		Thyroid cancer
Teo, M. Y., et al. (2012). "Doublet chemotherapy in the elderly patient with ovarian cancer." Oncologist 17(11): 1450-1460.	2012		Overview	Treatment		Ovarian cancer
Thomas, G. A. and R. C. F. Leonard (2009). "How Age Affects the Biology of Breast Cancer." Clinical Oncology 21(2): 81-85.	2009	US	Overview	Biology
Tunon de Lara, C. (2008). "[Ductal carcinoma in situ of the breast (DCIS) under 40: a specific management?]." Gynecol Obstet Fertil 36(5): 499-506.	2008	France	Overview	Prognosis		Breast cancer
Ustun, C., et al. (2013). "To transplant or not: a dilemma for treatment of elderly AML patients in the twenty-first century." Bone Marrow Transplant 48(12): 1497-1505.	2013		Overview	Survival		AML
Vachon, M. L., et al. (1991). "Cancer control and the older person. Psychosocial issues." Cancer 68(11 Suppl): 2534-2539.	1991		Overview	Access	Barriers	NA
van der Aa, M. A., et al. (2008). "Comorbidity and age affect treatment policy for cervical cancer: a population-based study in the south of The Netherlands, 1995-2004." Eur J Gynaecol Oncol 29(5): 493-498.	2008	Holland	Retrospective	Treatment	Survival	Cervical cancer
van der Poel, M. W., et al. (2015). "Factors that influence treatment decision-making in elderly DLBCL patients: a case vignette study." Ann Hematol 94(8): 1373-1379.	2015	Holland	Vignette	Treatment		Lymphoma
van Oorschot, B., et al. (2012). "Advance directives: prevalence and attitudes of cancer patients receiving radiotherapy." Support Care Cancer 20(11): 2729-2736.	2012		Survey	Advanced directives		NA
VanderWalde, A. and A. Hurria (2012). "Early breast cancer in the older woman." Clin Geriatr Med 28(1): 73-91.	2012	USA	Overview	Treatment		Breast cancer
Velanovich, V., et al. (2002). "Causes for the undertreatment of elderly breast cancer patients: tailoring treatments to individual patients." J Am Coll Surg 194(1): 8-13.	2002		Retrospective	Treatment		Breast cancer
Voogd, A. C., et al. (2001). "Differences in risk factors for local and distant recurrence after breast-conserving therapy or mastectomy for stage I and II breast cancer: pooled results of two large European randomized trials." J Clin Oncol 19(6): 1688-1697.	2001		Retrospective	Prognosis		Breast cancer
Waldert, M. and B. Djavan (2006). "[Prostate cancer in the elderly patient]." Ann Urol (Paris) 40(6): 336-341.	2006		Overview	Prognosis		Prostate cancer
Wallberg, B., et al. (2000). "Information needs and preferences for participation in treatment decisions among Swedish breast cancer patients." Acta Oncol 39(4): 467-476.	2000	Sweden	Interview	Participation	Decision making	Breast cancer
Wallberg, B., et al. (2003). "The meaning of breast cancer." Acta Oncol 42(1): 30-35.	2003		Survey	Perception		Breast cancer
Walsh, M. C., et al. (2010). "Cancer information sources used by patients to inform and influence treatment decisions." J Health Commun 15(4): 445-463.	2010		Survey	Information		NA
Walter, L. C. and M. A. Schonberg (2014). "Screening mammography in older women: a review." JAMA 311(13): 1336-1347.	2014		Overview	Screening	Risk	Breast cancer
Walz, J., et al. (2007). "Accuracy of life tables in predicting overall survival in candidates for radiotherapy for prostate cancer." Int J Radiat Oncol Biol Phys 69(1): 88-94.	2007		Model	Prognosis		Prostate cancer
Watters, J. M., et al. (2003). "Functional status is well maintained in older women during adjuvant chemotherapy for breast cancer." Ann Oncol 14(12): 1744-1750.	2003		Survey	Side-effects	Function	Breast cancer
Whitely, R., et al. (1990). "Survival in acute leukemia in elderly patients. No improvement in the 1980s." J Am Geriatr Soc 38(5): 527-530.	1990		Retrospective	Survival		Leukemia
Wildes, T. M., et al. (2014). "Multiple myeloma in the older adult: better prospects, more challenges." J Clin Oncol 32(24): 2531-2540.	2014		Overview	Treatment		Multiple myeloma
Wo, J. Y., et al. (2012). "Impact of age and comorbidities on the treatment of gastrointestinal malignancies." Semin Radiat Oncol 22(4): 311-320.	2012		Overview	Treatment		GI-cancer
Wyld, L., et al. (2004). "Stage and treatment variation with age in postmenopausal women with breast cancer: compliance with guidelines." Br J Cancer 90(8): 1486-1491.	2004		Prospective	Staging	Treatment	Breast cancer
Xie, J. D., et al. (2016). "Old age at diagnosis increases risk of tumor progression in nasopharyngeal cancer." Oncotarget 7(40): 66170-66181.	2016	China	Retrospective	Prediction		Nasopharangeal cancer
Yamada, H., et al. (1994). "[Radiation therapy of carcinoma of the esophagus in the aged--its results and problems]." Nihon Ronen Igakkai Zasshi 31(3): 237-243.	1994	Japan	Retrospective	Survival		Esophageal cancer
Yellen, S. B., et al. (1994). "Age and clinical decision making in oncology patients." J Natl Cancer Inst 86(23): 1766-1770.	1994		Interview	QoL		NA
Yi, M., et al. (2009). "Predictors of contralateral breast cancer in patients with unilateral breast cancer undergoing contralateral prophylactic mastectomy." Cancer 115(5): 962-971.	2009		Retrospective	Risk		Breast cancer
Yonnet, S., et al. (2008). "[Age and management decisions in patients with primary lung cancer]." Rev Mal Respir 25(3): 295-302.	2008		Cross-sectional	Treatment	Management	Lung cancer
Zacharatou Jarlskog, C. and H. Paganetti (2008). "Risk of developing second cancer from neutron dose in proton therapy as function of field characteristics, organ, and patient age." Int J Radiat Oncol Biol Phys 72(1): 228-235.	2008		Model	Secondary cancer	Risk	NA
Zhang, Y., et al. (2012). "A prediction model for N2 disease in T1 non-small cell lung cancer." J Thorac Cardiovasc Surg 144(6): 1360-1364.	2012		Model	Staging	Risk	Lung cancer
Zhu, X., et al. (2014). "Factors influencing Oncotype DX use in the management of early breast cancer: a single centre experience." Eur J Cancer 50(15): 2544-2549.	2014		Retrospective	Genetic testing		Breast cancer
Zikmund-Fisher, B. J., et al. (2008). "The potential impact of decision role and patient age on end-of-life treatment decision making." J Med Ethics 34(5): 327-331.	2008		Vignette	Treatment	Decision making	NA
Zulman, D. M., et al. (2011). "Examining the evidence: a systematic review of the inclusion and analysis of older adults in randomized controlled trials." J Gen Intern Med 26(7): 783-790.	2009		Review	Trials
